# Supplementary material for: Catalytic Synthesis of (S)-CHBE by Directional Coupling and Immobilization of Carbonyl Reductase and Glucose Dehydrogenase
Source: Biomolecules. 2024 Apr 21;14(4):504. doi: 10.3390/biom14040504 (PMC11048691; doi:10.3390/biom14040504)
Supplement: Supplementary file 1 [file biomolecules-14-00504-s001.zip]

Archive with 1 entries (1 files):
- biomolecules-2952920-supplementary.pdf
